# Supplementary material for: Submilligram Level of Beetle Antifreeze Proteins Minimize Cold-Induced Cell Swelling and Promote Cell Survival
Source: Biomolecules. 2022 Oct 28;12(11):1584. doi: 10.3390/biom12111584 (PMC9687565; doi:10.3390/biom12111584)
Supplement: Supplementary file 1 [file biomolecules-12-01584-s001.zip]

Archive with 1 entries (1 files):
- biomolecules-1956906-supplementary.pdf
